# Supplementary material for: Sporangium Exposure and Spore Release in the Peruvian Maidenhair Fern (Adiantum peruvianum, Pteridaceae)
Source: PLoS One. 2015 Oct 7;10(10):e0138495. doi: 10.1371/journal.pone.0138495 (PMC4596474; doi:10.1371/journal.pone.0138495)
Supplement: S1 File — (XLS) [file pone.0138495.s001.xls]

## Sheet: Morphometry & Counting
SPORE SIZE				LENGTH AND THICKNESS OF SPORANGIA				LENGTH AND THICKNESS OF SPORANGIAL STALKS				ANNULUS LENGTH
Nr.	Thickness [µm]			Nr.	Length [µm]	Thickness[µm]		Nr.	Length [µm]	Thickness[µm]		Nr.	Length [µm]
1	47.251			1	289.985	251.121		1	366.15	45.32		1	444.811
2	43.441			2	304.933	248.132		2	396.6	46.7508		2	460.675
3	46.489			3	344.993	241.555		3	375.36	44.6177		3	427.116
4	48.013			4	297.459	234.081		4	454.69	47.8681		4	437.183
5	48.013			5	333.034	231.689		5	393.06			5	480.505
6	51.824			6	309.417	255.007		Arithmetical mean	397.172	46.1391		6	449.082
7	52.586			7	331.241	218.236		Standard deviation	34.5097	1.45479		7	466.776
8	50.3			8	294.768	209.268						8	482.946
9	52.586			9	291.779	223.019						9	448.777
10	49.919			10	301.943	233.184						10	432.302
11	57.906			11	329.746	219.731						11	542.132
12	51.201			12	292.078	254.111		ANNULUS THICKNESS				12	503.692
13	52.725			13	306.428	214.35						13	501.556
14	44.191			14	311.809	206.577		Annulus Nr.	Thickness [µm]			14	484.166
15	43.582			15	338.416	194.619		1	53			15	478.37
16	57.296			16	315.097	218.834		2	53			16	469.217
17	52.725			17	320.478	242.152		3	44			17	492.709
18	51.201			18	311.51	213.453		4	57			18	489.048
19	45.715			19	272.945	241.555		5	55			19	557.996
20	40.229			20	292.078	202.392		6	53			20	496.064
21	45.723			21	285.8	241.555		7	50			21	515.895
22	54.868			22	274.141	223.318		Arithmetical mean	52.1429			22	525.963
23	49.381			23	302.84	243.049		Standard deviation	4.18045			23	502.471
24	52.734			24	320.179	229.297						24	496.37
25	45.723			25	298.954	221.226						25	512.234
26	50.296			26	295.964	216.143						26	504.302
27	48.162			27	326.756	222.123						27	521.386
28	47.247			28	295.067	243.049		DIMENSIONS OF FALSE INDUSIA AND SPORANGIUM COUNT				28	507.658
29	50.296			29	338.714	249.028						29	518.641
30	54.868			30	322.87	219.133		Nr.	length [mm]	width [mm]	sporangium count	30	514.98
Arithmetical mean	49.5497			31	321.375	218.236		1	4.2	3	368	31	531.454
Standard deviation	4.18012			32	318.685	211.659		2	4.4	2.8	269	32	507.352
				33	320.179	233.184		3	4	2.8	235	33	516.505
				34	302.541	252.616		4	6	3	393	34	523.522
				35	296.263	243.946		5	5.4	2.7	337	35	512.234
				36	295.067	259.193		6	6.4	2.7	407	36	513.759
				37	286.996	233.184		7	4.8	2.8	317	37	510.403
				38	307.025	257.1		8	3.5	3.1	236	38	507.352
				39	328.849	263.079		9	2.6	2.7	149	39	508.573
				40	314.798	230.493		10	3.7	2.8	209	40	525.352
				41	291.779	261.883		11	4	3.1	246	41	514.98
				42	330.344	252.915		12	3.2	2.7	196	42	497.59
				43	316.891	221.226		13	4.2	2.8		43	529.318
				44	313.901	234.679		14	4.5	2.9		44	505.827
				45	332.436	211.061		15	5.9	2.7		45	509.488
				46	320.179	216.741		16	3.4	2.7		46	505.217
				Arithmetical mean	309.755	231.787		17	4.6	3		47	514.98
				Standard deviation	17.4676	17.3814		18	4.3	2.5		48	528.403
								19	3.4	2.7		49	513.454
								20	4.6	2.6		50	513.454
								21	4.5	3		51	495.454
								22	4.9	2.5		52	481.115
								23	3.7	2.5		53	453.963
								24	4.6	2.5		54	487.827
								Arithmetical mean	4.36667	2.775	280.167	55	493.319
								Standard deviation	0.913982	0.187083	82.9872	56	486.302
												57	463.116
												58	487.522
												59	497.895
												60	486.607
												61	497.59
												62	505.522
												63	511.929
												64	505.217
												65	500.336
												66	509.793
												67	498.81
												68	504.607
												69	503.692
												70	504.912
												71	519.556
												72	504.302
												73	493.624
												74	490.573
												75	507.658
												76	496.98
												77	508.878
												78	508.878
												79	496.675
												80	491.488
												81	478.37
												82	490.878
												83	483.556
												84	489.658
												85	481.115
												86	478.37
												87	484.166
												88	501.251
												89	462.2
												90	490.573
												Arithmetical mean	496.539
												Standard deviation	23.3634

## Sheet: Spore tracking Video 9&10
		COORDINATES
TIME [ms]		SPORE 1			SPORE 2			SPORE 3			SPORE 4			SPORE 5			SPORE 6
		x	y		x	y		x	y		x	y		x	y		x	y
0	Last image without visible movement													114	65
0.05	Annulus has started to move										147	98		141	72
0.1											187	99		166	77
0.15											226	100		191	82
0.2		104	28								265	101		216	87
0.25		125	28		115	38					304	102		242	92		118	72
0.3		150	28		137	41		118	43		342	104		266	97		126	78
0.35		173	28		157	44		134	47		380	105		289	101		133	84
0.4		191	27		173	47		147	49		416	106		313	105		139	89
0.45		212	27		191	48		163	51		452	107		336	110		145	95
0.5		233	26		209	50		178	53		489	108		360	115		153	100
0.55		254	26		228	52		192	54		524	109		382	120		159	106
0.6		274	26		246	55		208	56		559	110		405	123		166	111
0.65		295	26		265	57		222	58		593	111		428	128		172	116
0.7		314	26		283	60		237	61		627	113		448	132		179	121
0.75		334	26		300	61		252	64		659	113		470	136		185	126
0.8		351	25		317	64		267	65		692	114		491	141		192	131
0.85		371	25		333	66		282	67		724	115		513	145		199	136
0.9		390	24		350	67		295	69		756	115		534	149		205	141
0.95		409	23		367	70		310	71		786	116		554	153		211	146
1		427	23		383	73		323	72		816	117		574	158		218	152
1.05		445	22		400	75		337	74		846	118		593	162		224	157
1.1		462	22		414	76		350	76					613	165		231	161
1.15		480	22		430	78		364	78					632	169		236	166
1.2		498	21		445	81		378	80								243	170
1.25		516	21		460	82		391	81								249	175
1.3		533	21		475	84		403	83
1.35		551	20		490	86		417	84
1.4		571	20		506	88		430	86
1.45					521	90		443	87
1.5					535	92		455	90
1.55					549	93		468	92
1.6					562	95		481	93
1.65					577	97		493	94
1.7					590	99
1.75					604	100
1.8					617	102
1.85					631	104
	(1 mm = 176.875 Pixel)
	VELOCITY [m/s]
TIME [ms]	Spore1		Spore 2		Spore 3		Spore 4		Spore 5		Spore 6
0
0.05									3.15394
0.1							4.52438		2.88284
0.15							4.41134		2.88284
0.2							4.41134		2.88284
0.25	2.37456						4.41134		2.9938		1.13074
0.3	2.82686		2.51065				4.30277		2.77205		1.04249
0.35	2.60071		2.28678		1.86487		4.29831		2.63974		0.883138
0.4	2.03847		1.84071		1.48726		4.07224		2.75121		0.959466
0.45	2.37456		2.03847		1.82327		4.07224		2.66145		1.06674
0.5	2.37725		2.04786		1.71112		4.18527		2.77205		0.959466
0.55	2.37456		2.16028		1.58707		3.95921		2.55107		0.972701
0.6	2.26148		2.06341		1.82327		3.95921		2.62274		0.883138
0.65	2.37456		2.16028		1.59911		3.84619		2.66145		0.972701
0.7	2.14841		2.06341		1.7297		3.85117		2.30627		0.883138
0.75	2.26148		1.92558		1.7297		3.61837		2.52842		0.972701
0.8	1.92558		1.95196		1.69988		3.73316		2.44094		0.972701
0.85	2.26148		1.82327		1.71112		3.62014		2.52842		0.883138
0.9	2.15138		1.92558		1.48726		3.61837		2.41725		0.883138
0.95	2.15138		1.95196		1.71112		3.39411		2.30627		1.04249
1	2.03534		1.84071		1.47431				2.33108		0.883138
1.05	2.03847		1.93552		1.59911				2.1955		0.911633
1.1	1.92226		1.58707		1.48726						0.799555
1.15	2.03534		1.82327		1.59911						0.911633
1.2	2.03847		1.7297		1.59911						0.883138
1.25	2.03534		1.69988		1.47431
1.3	1.92226		1.71112		1.37561
1.35	2.03847		1.71112		1.58707
1.4	2.26148		1.82327		1.48726
1.45			1.71112		1.47431
1.5			1.59911		1.39865
1.55			1.58707		1.48726
1.6			1.48726		1.47431
1.65			1.71112		1.36159
1.7			1.48726
1.75			1.58707
1.8			1.48726
1.85			1.59911

## Sheet: Sporangium and spore motion
LENGTH OF SPORANGIUM OPENING SEQUENCE				FAST ANNULUS RELAXATION STEP					VELOCITY OF SPORES
Nr.	Length [s]			Nr.	time [s]	distance [µm]	velocity [m/s]		Spore Nr.	Max velocity [m/s]
1	15			1	0,0000375	92,388	2.46		1	2.64
2	20			2	0,00005	344,283	6.89		2	1.63
3	20			3	0,00005	194,331	3.89		3	1.82
4	16			4	0,00005	193,641	3.87		4	2.62
5	24			5	4,72333E-05	165,359	3.5		5	1.31
6	19			6	0,0000375	120,072	3.2		6	2.62
Arithmetical mean	19					Arithmetical mean	3.96833		7	2.64
Standard deviation	3.2249					Standard deviation	1.52556		8	2.57
									9	4.94
									10	2.18
									11	1.31
									12	1.09
									13	2.21
									14	1.82
									15 = spore 1 in Fig. 3	2.82686
									16 = spore 2 in Fig. 3	2.51065
									17 = spore 3 in Fig. 3	1.86487
									18 = spore 4 in Fig. 3	4.52438
									19 = spore 5 in Fig. 3	3.15394
									20 = spore 6 in Fig. 3	1.13074
									Arithmetical mean	2.37057
									Standard deviation	1.00763

## Sheet: Weighing experiment
time [min]	m [g]	m [mg]	mass loss %
0	0.00824	8.24
5	0.00799	7.99	3.03398
10	0.00779	7.79	5.46117
15	0.00761	7.61	7.64563
20	0.00749	7.49	9.10194
25	0.00728	7.28	11.6505
30	0.00719	7.19	12.7427
35	0.00706	7.06	14.3204
40	0.00687	6.87	16.6262
45	0.00679	6.79	17.5971
50	0.00669	6.69	18.8107
55	0.00662	6.62	19.6602
60	0.00647	6.47	21.4806
65	0.00638	6.38	22.5728
70	0.0063	6.3	23.5437
75	0.00617	6.17	25.1214
80	0.00613	6.13	25.6068
85	0.00597	5.97	27.5485
90	0.00593	5.93	28.034
95	0.00585	5.85	29.0049
100	0.00576	5.76	30.0971
105	0.00571	5.71	30.7039
110	0.00561	5.61	31.9175
115	0.00559	5.59	32.1602
120	0.00553	5.53	32.8883
125	0.00549	5.49	33.3738
130	0.00544	5.44	33.9806
135	0.00538	5.38	34.7087
140	0.00536	5.36	34.9515
145	0.00532	5.32	35.4369
150	0.00528	5.28	35.9223
155	0.00527	5.27	36.0437
160	0.00526	5.26	36.165
165	0.0052	5.2	36.8932
170	0.00519	5.19	37.0146
175	0.00514	5.14	37.6214
180	0.00509	5.09	38.2282
185	0.0051	5.1	38.1068
190	0.00507	5.07	38.4709
195	0.00502	5.02	39.0777
200	0.00503	5.03	38.9563
205	0.00501	5.01	39.199
210	0.00497	4.97	39.6845
215	0.00498	4.98	39.5631
220	0.00497	4.97	39.6845
225	0.00493	4.93	40.1699
230	0.00492	4.92	40.2913
235	0.0049	4.9	40.534
240	0.00491	4.91	40.4126
245	0.00486	4.86	41.0194
250	0.00482	4.82	41.5049
255	0.00485	4.85	41.1408
260	0.00481	4.81	41.6262
265	0.00487	4.87	40.8981
270	0.00485	4.85	41.1408
275	0.00485	4.85	41.1408
280	0.00484	4.84	41.2621
285	0.00482	4.82	41.5049
290	0.00484	4.84	41.2621
295	0.00481	4.81	41.6262
300	0.0048	4.8	41.7476
305	0.00483	4.83	41.3835
310	0.00476	4.76	42.233
315	0.00477	4.77	42.1117
320	0.00479	4.79	41.8689
325	0.00477	4.77	42.1117
330	0.00477	4.77	42.1117
335	0.00474	4.74	42.4757
340	0.00473	4.73	42.5971
345	0.00472	4.72	42.7184
350	0.00474	4.74	42.4757
